# Supplementary material for: Dual HLA B*42 and B*81-reactive T cell receptors recognize more diverse HIV-1 Gag escape variants
Source: Nat Commun. 2018 Nov 27;9:5023. doi: 10.1038/s41467-018-07209-7 (PMC6258674; doi:10.1038/s41467-018-07209-7)
Supplement: Supplementary file 4 — Supplementary Data 1 [file 41467_2018_7209_MOESM4_ESM.xlsx]

## Sheet: TCR recognition_normalized
Peptide	B*81 mono 11A10	B*81 dual 12A11	B*81 dual 18A2	B*42 mono 7A10	B*42 mono 13A10	B*42 dual 14A4	B*42 dual 16A11	B*42 dual 14D7	Notes
TL9_A1	0.937261	0.83	0.87273	0.649641	0.966539	0.80748	0.635539	0.52159		* Data presented as Heat Maps in Figure 5.
TL9_C1	1.02089	0.689143	0.917659	0.0263983	0.197024	0.940918	0.99139	0.835477
TL9_D1	0.37187	0.129751	0.424434	0.0406595	0.0401824	0.0572452	0.0116179	0.0215871
TL9_E1	1.11635	0.703784	0.757035	0.0203297	0.798032	0.424099	0.113597	0.0723458		* Values reflect TCR-mediated NFAT signaling (luminescence) in response to the test peptide divided by the mean response to consensus TL9 peptide (based on 9 replicates per assay, highlighted in green).
TL9_F1	0.809604	0.523799	0.824346	0.0227572	0.144743	0.606719	0.0641133	0.0420072
TL9_G1	1.2392	0.880487	0.96917	0.0351977	0.314978	0.77402	0.336918	0.226956
TL9_H1	0.908029	0.925168	1.09606	0.016992	0.916851	1.13805	1.47332	1.47375
TL9_I1	0.944291	0.837068	0.981678	0.10711	0.683965	0.746204	0.433303	0.479583
TL9_K1	0.720429	0.953945	0.907126	0.0279154	0.00604897	0.806674	1.06024	1.16979
TL9_L1	1.17296	0.818136	1.08849	0.0473349	0.287758	0.954625	0.551202	0.444577
TL9_M1	0.92135	0.962528	0.892973	0.0209366	0.671867	0.969541	0.561529	0.405487
TL9_N1	1.06122	0.796427	0.892644	0.473045	0.863706	0.742172	0.705247	0.700121
TL9_P1	0.146158	0.0689143	0.110428	0.0376252	0.0224676	0.0520045	0.0154905	0.0227539
TL9_Q1	1.08268	0.777747	0.902024	0.153535	0.884446	0.646226	0.327021	0.36523
TL9_R1	0.762241	0.641433	0.752592	0.0558309	0.00950552	0.772811	0.814971	0.777134
TL9_S1	0.990914	0.889827	0.956662	0.930919	1.01234	1.0667	0.941906	0.994171
TL9_T1	1.10155	0.826466	0.89791	0.884495	1.01925	0.967122	0.937604	0.834311	Consensus
TL9_V1	1.01201	0.868875	0.944484	0.601396	0.829141	0.913505	0.761615	1.02393
TL9_W1	0.674177	0.695453	0.751605	0.0333772	0.000864138	0.0532139	0.0245266	0.0898488
TL9_Y1	0.752991	0.40566	0.904164	0.0230606	0.307633	0.357581	0.023666	0.0315054
TL9_A2	0.639395	0.60382	0.521861	0.295843	0.00777724	0.346293	0.109724	0.123105
TL9_C2	0.120257	0.0441758	0.106643	0.0263983	0.00691311	0.0560358	0.0150602	0.0227539
TL9_D2	0.00518028	0.00429136	0.011191	0.0175989	0	0.0153191	0.00903611	0.0157527
TL9_E2	0.019241	0.0037865	0.00674749	0.0218469	0.00475276	0.0153191	0.0223751	0.0110852
TL9_F2	0.00407022	0.00631083	0.0036206	0.033984	0.00604897	0.0286226	0.0129087	0.0256711
TL9_G2	0.035892	0.0262531	0.0760327	0.0306463	0.0371579	0.0213662	0.0167813	0.0245042
TL9_H2	0.00703038	0.00580596	0.00724121	0.0315566	0.00172828	0.0217693	0.023666	0.0256711
TL9_I2	0.103236	0.037865	0.139393	0.0889046	0.00691311	0.0407167	0.0154905	0.0303386
TL9_K2	0.00333018	0.00883516	0.00394975	0.023364	0.00172828	0.0266069	0.0305506	0.0163362
TL9_L2	0.760761	0.487953	0.581436	0.06372	0.0324052	0.19673	0.0219448	0.0192533
TL9_M2	0.404432	0.138081	0.372593	0.0282189	0.01253	0.0975588	0.00817552	0.0180865
TL9_N2	0.018131	0.0111071	0.0908443	0.0358046	0.00345655	0.0120941	0.00817552	0.236874
TL9_P2	0.970563	0.998121	0.968183	1.15788	0.997648	0.955834	0.91824	1.02101	Consensus
TL9_Q2	0.00407022	0.00580596	0.00411432	0.0348943	0.00172828	0.0374916	0.013339	0.0169196
TL9_R2	0.0107306	0.0146411	0.0105327	0.0443006	0.000864138	0.0165286	0.0107573	0.0186699
TL9_S2	0.0595732	0.0368552	0.104339	0.0364114	0.00864138	0.0427324	0.0228054	0.0221705
TL9_T2	0.118406	0.0704289	0.0844259	0.0661475	0.00172828	0.0842553	0.0167813	0.127772
TL9_V2	0.225712	0.229714	0.245049	0.174775	0.00604897	0.151176	0.0348536	0.0431741
TL9_W2	0.103236	0.0141363	0.0896922	0.0270052	0.00734518	0.0133035	0.0120481	0.044341
TL9_Y2	0.00444024	0.0060584	0.00296231	0.0628098	0.00216035	0.0068533	0.0154905	0.0145858
TL9_A3	0.686757	0.271113	0.829448	0.02124	0.337878	1.00421	1.22891	1.24972
TL9_C3	0.00333018	0.00959246	0.228592	0.0430869	0.151656	0.0661142	0.0146299	0.0169196
TL9_D3	0.0395922	0.0492245	0.0243568	0.0263983	0.00129621	0.0221725	0.0141996	0.035006
TL9_E3	0.204621	0.220374	0.592463	0.0358046	0.795871	0.418455	0.0417382	0.0198368
TL9_F3	0.0159109	0.00403893	0.0584234	0.0324669	1.19078	0.0556327	0.0197934	0.0425907
TL9_G3	0.0136907	0.0116119	0.0210653	0.0194194	0.07518	0.023785	0.0180722	0.0227539
TL9_H3	0.0055503	0.0060584	0.0042789	0.0248812	0.265723	0.0270101	0.0154905	0.0151693
TL9_I3	0.251614	0.128993	0.165067	0.036108	1.09097	0.588578	0.184595	0.133023
TL9_K3	0.0103606	0.015146	0.217072	0.0974006	0.790254	0.31243	0.0404473	0.0373398
TL9_L3	0.353739	0.405408	0.384772	0.0100131	0.671435	0.218096	0.0275386	0.0215871
TL9_M3	0.469556	0.52708	0.728894	0.0373217	1.1156	1.06629	1.34767	1.38391
TL9_N3	0.0266415	0.0138838	0.0436118	0.0622029	0.363802	0.123763	0.020654	0.0355895
TL9_P3	0.397772	0.415757	0.728071	0.0364114	0.00518483	1.21989	2.44018	2.78473
TL9_Q3	0.997204	0.910526	1.21027	0.847173	1.04777	1.03203	1.06282	0.939329	Consensus
TL9_R3	0.00888048	0.00429136	0.00576005	0.0270052	0.735814	0.947772	0.54776	0.4825
TL9_S3	0.0484726	0.0280201	0.299029	0.0221503	0.0216035	0.0503919	0.0107573	0.0291717
TL9_T3	0.0166509	0.00429136	0.0217236	0.0242743	0.00475276	0.0217693	0.0167813	0.0385066
TL9_V3	0.814784	0.296609	0.471831	0.02124	0.693471	0.925196	0.574438	0.565348
TL9_W3	0.0236813	0.0199422	0.288825	0.0713058	0	0.133035	0.0210842	0.0647612
TL9_Y3	0.355589	0.0704289	0.456854	0.0427835	0.958329	0.13626	0.0154905	0.0204202
TL9_A4	0.159849	0.106022	0.273849	0.0324669	0	0.169317	0.0262477	0.0192533
TL9_C4	0.0114706	0.0598267	0.309726	0.0282189	0.00302448	0.0104815	0.0120481	0.0192533
TL9_D4	0.940591	1.03144	0.962916	0.939719	0.968267	1.12838	0.830891	0.943413	Consensus
TL9_E4	0.0244213	0.0045438	0.449284	0.0279154	0.00432069	0.00927212	0.0202237	0.0239208
TL9_F4	0.00148008	0.0068157	0.407318	0.0345909	0.00734518	0.0124972	0.0146299	0.0507588
TL9_G4	0.00111006	0.0053011	0.0931483	0.0163852	0.00129621	0.0100784	0.0232357	0.061844
TL9_H4	0.00777042	0.00580596	0.631631	0.0245777	0	0.0189474	0.0279689	0.0192533
TL9_I4	0.0074004	0.00555353	0.333589	0.0218469	0.0492559	0.0124972	0.0180722	0.0361729
TL9_K4	0.00592032	0.0103498	0.0260025	0.0263983	0.00518483	0.0201568	0.0150602	0.0245042
TL9_L4	0.00851046	0.00732056	0.0149761	0.0166886	0.00345655	0.172945	0.0223751	0.0285883
TL9_M4	0.0166509	0.00252433	0.577651	0.0215434	0.00172828	0.0520045	0.023666	0.0437575
TL9_N4	0.279735	0.0797689	0.989412	0.0421766	0.0427748	0.0584546	0.0150602	0.0192533
TL9_P4	0.0103606	0.0504866	0.0209008	0.072216	0.00388862	0.017738	0.0159208	0.121354
TL9_Q4	0.00629034	0.007573	0.667508	0.0394457	0	0.0173348	0.0137693	0.0647612
TL9_R4	0.00296016	0.0416515	0.118822	0.0342874	0.00432069	0.0189474	0.0154905	0.0233374
TL9_S4	0.0018501	0.0030292	0.0370289	0.0351977	0.00432069	0.0346697	0.0150602	0.0280048
TL9_T4	0.0444024	0.007573	0.0467387	0.0609892	0.00302448	0.0249944	0.0189328	0.0157527
TL9_V4	0.00333018	0.00934003	0.0706018	0.0194194	0.00172828	0.0112878	0.010327	0.0641777
TL9_W4	0.00999054	0.00883516	0.498656	0.0227572	0.000864138	0.0399104	0.0176419	0.0145858
TL9_Y4	0.00666036	0.00555353	0.500137	0.0172954	0.00302448	0.0370885	0.0141996	0.0863482
TL9_A5	0.00851046	0.0060584	0.0136596	0.0230606	0.00388862	0.0233819	0.0202237	0.0285883
TL9_C5	0.143938	0.0060584	0.049701	0.0543137	0	0.0173348	0.0245266	0.0280048
TL9_D5	0.0407022	0.00580596	0.00312689	0.0345909	0	0.0137066	0.0215145	0.0280048
TL9_E5	0.0566131	0.00580596	0.0503593	0.0260949	0.00172828	0.023785	0.0150602	0.0297551
TL9_F5	0.210171	0.0383698	0.228263	0.027612	0.00302448	0.0129003	0.00989669	0.0770133
TL9_G5	0.00518028	0.0444282	0.00905151	0.113482	0.00129621	0.0165286	0.0193631	0.00933494
TL9_H5	0.00333018	0.0060584	0.0363706	0.0251846	0.00129621	0.0225756	0.0193631	0.0233374
TL9_I5	0.463635	0.020952	0.557244	0.0321634	0.0475276	0.0112878	0.013339	0.0169196
TL9_K5	0.00296016	0.00328163	0.00230402	0.0342874	0	0.0185442	0.0154905	0.0285883
TL9_L5	0.877688	1.01604	0.805914	0.950035	1.27763	1.19933	1.25042	1.26197	Consensus
TL9_M5	1.13596	0.499818	1.03088	0.02124	0	0.0169317	0.0197934	0.0245042
TL9_N5	0.00518028	0.0030292	0.03275	0.038232	0.00259241	0.0645017	0.0185025	0.0332557
TL9_P5	0.00037002	0.00504866	0.00740578	0.046728	0.00129621	0.0108847	0.0159208	0.0414238
TL9_Q5	0.0037002	0.00353406	0.139722	0.0503692	0	0.0350728	0.0120481	0.0326723
TL9_R5	0.0155408	0.0053011	0.0381809	0.0427835	0.00129621	0.0185442	0.0180722	0.0110852
TL9_S5	0.0092505	0.013379	0.019255	0.0245777	0.00345655	0.0108847	0.0167813	0.0332557
TL9_T5	0.111746	0.0143887	0.182018	0.014868	0.0056169	0.187055	0.0201763	0.0208544
TL9_V5	0.0114706	0.00959246	0.0320917	0.0521897	0.00388862	0.0189474	0.0121058	0.0612176
TL9_W5	0.0074004	0.00328163	0.016951	0.0245777	0.00129621	0.04757	0.0115677	0.0131181
TL9_Y5	0.0055503	0.00833029	0.241428	0.0306463	0.000864138	0.0366853	0.0223284	0.0191726
TL9_A6	0.00777042	0.0068157	0.00230402	0.0279154	0.00432069	0.0169317	0.0188312	0.0195089
TL9_C6	0.0111006	0.0037865	0.00510176	0.0315566	0.00604897	0.017738	0.0142579	0.00739993
TL9_D6	0.0129507	0.00782543	0.0773493	0.0676646	0	0.0133035	0.0118367	0.0100908
TL9_E6	0.00481026	0.0111071	0.0256734	0.0782846	0.00950552	0.0165286	0.0129128	0.00807265
TL9_F6	0.00259014	0.00353406	0.00329146	0.0288257	0.00604897	0.00765957	0.0115677	0.00908174
TL9_G6	0.0103606	0.007573	0.0312689	0.0521897	0.00388862	0.0632923	0.0123748	0.0517995
TL9_H6	0.271225	0.0126217	0.289978	0.0248812	0.000432069	0.0129003	0.0121058	0.00874538
TL9_I6	0.00666036	0.00883516	0.00296231	0.0928492	0.00432069	0.0983651	0.00914657	0.00908174
TL9_K6	0.0318217	0.0204471	0.0628669	0.0355012	0	0.0181411	0.0121058	0.0306088
TL9_L6	0.0055503	0.0131265	0.013495	0.0558309	0	0.0104815	0.0107607	0.0211907
TL9_M6	0.00999054	0.0060584	0.00625377	0.0749469	0.000432069	0.0108847	0.0110297	0.0178271
TL9_N6	1.1256	1.2142	0.902518	0.886922	0.927652	1.03767	1.10216	1.1776	Consensus
TL9_P6	0.00629034	0.0113595	0.0018103	0.0342874	0.00129621	0.0145129	0.00995362	0.0141271
TL9_Q6	0.0140608	0.0222141	0.0375226	0.0813189	0.00777724	0.029832	0.0102226	0.0131181
TL9_R6	0.0166509	0.00858273	0.0139887	0.0527966	0.00129621	0.0302352	0.0188312	0.0218634
TL9_S6	0.0791843	0.0381174	0.09825	0.0224537	0.00129621	0.0124972	0.0142579	0.0107635
TL9_T6	0.00629034	0.00833029	0.0144824	0.0312532	0.00216035	0.0270101	0.0126438	0.0285906
TL9_V6	0.0125807	0.0068157	0.00394975	0.0239709	0.00129621	0.0266069	0.0126438	0.0117726
TL9_W6	0.00629034	0.00631083	0.00493719	0.0430869	0.00302448	0.0201568	0.0121058	0.0094181
TL9_Y6	0.0303417	0.00201947	0.00543091	0.0351977	0.00216035	0.0262038	0.00780149	0.0272452
TL9_A7	0.0784443	0.088604	0.248999	0.959745	0.0868459	0.20318	0.0384694	0.0225362
TL9_C7	0.0351519	0.0108546	0.049701	0.562253	0.00129621	0.103606	0.0145269	0.0174908
TL9_D7	0.407762	0.371582	0.548192	0.415091	0.209121	0.158029	0.0107607	0.00639085
TL9_E7	0.0980553	0.0371077	0.109276	0.735208	0.00820931	0.0169317	0.0147959	0.0137908
TL9_F7	0.0140608	0.0111071	0.00394975	0.731567	0.00172828	0.0173348	0.00941559	0.0144635
TL9_G7	0.0114706	0.00732056	0.0309397	0.0922423	0.00691311	0.0100784	0.125631	0.0114363
TL9_H7	0.0092505	0.007573	0.0255088	0.0746435	0.00691311	0.489406	0.117022	0.183653
TL9_I7	0.664556	1.25485	1.07203	1.39365	0.0540086	0.647839	0.199072	0.169526
TL9_K7	0.0074004	0.00706813	0.00641834	0.0260949	0.0777724	0.0600672	0.0126438	0.0198453
TL9_L7	0.106566	0.854739	0.781721	0.604733	0	0.0753863	0.0126438	0.00739993
TL9_M7	0.0222012	0.0762348	0.131823	0.980985	0.00216035	0.0362822	0.0102226	0.0269088
TL9_N7	0.821075	0.857011	0.976576	0.0737332	0.353433	0.982038	1.17507	1.4773
TL9_P7	0.124697	0.442768	0.576993	0.0439972	0.00129621	0.295095	0.0556865	0.0679448
TL9_Q7	0.017761	0.0802737	0.295573	1.11753	0.00518483	0.904233	0.793869	0.876892
TL9_R7	0.0414423	0.0131265	0.0297877	0.0300394	0.00259241	0.0765957	0.0199072	0.012109
TL9_S7	0.483986	0.678288	0.867958	0.350764	0.0665386	0.68654	0.541531	0.568449
TL9_T7	1.02755	1.01857	1.10758	1.28229	0.919011	0.8228	1.03087	1.05516	Consensus
TL9_V7	0.820335	0.97111	1.34719	1.34874	0.975612	0.413214	0.0392765	0.032627
TL9_W7	0.00407022	0.0126217	0.00263317	0.105593	0.00129621	0.0141097	0.00995362	0.0380087
TL9_Y7	0.0133207	0.00883516	0.00411432	0.667847	0.00172828	0.00927212	0.00914657	0.032627
TL9_A8	0.540599	0.723221	0.85759	0.720643	0.0263562	0.0133035	0.0110297	0.0100908
TL9_C8	0.745961	0.671977	0.988425	1.23708	0.53879	0.546249	0.114063	0.0511268
TL9_D8	0.0155408	0.00555353	0.192386	0.516739	0.00518483	0.0249944	0.0080705	0.0110999
TL9_E8	0.0529129	0.0585645	0.84788	0.117427	0.269179	0.029832	0.0121058	0.0225362
TL9_F8	0.0684537	0.0148936	0.134292	0.972793	0.389294	0.0100784	0.015334	0.00975446
TL9_G8	0.677507	0.633355	0.783696	0.278548	0.0159866	0.0548264	0.0123748	0.0218634
TL9_H8	0.0159109	0.0181752	0.351528	0.883888	0.00648104	0.0173348	0.0123748	0.0158089
TL9_I8	0.460305	0.391019	0.946294	0.226054	0.921171	0.0153191	0.00833952	0.0110999
TL9_K8	0.438474	0.503604	0.904987	0.804996	0.620019	0.749429	0.869193	0.75412
TL9_L8	1.14595	0.98348	0.966701	0.925154	1.01839	0.778455	0.655863	0.430205
TL9_M8	1.05456	1.09682	1.11235	1.01891	0.99808	1.03525	0.997783	1.00471	Consensus
TL9_N8	0.18686	0.0870894	0.793406	0.470315	0.00432069	0.0141097	0.01641	0.0127817
TL9_P8	0.00481026	0.0045438	0.013495	1.26955	0.00129621	0.0124972	0.00833952	0.0100908
TL9_Q8	0.801094	0.802737	1.01245	0.953373	0.680077	0.372497	0.0357792	0.0258998
TL9_R8	0.717469	0.692677	1.02644	0.854455	0.581133	0.976394	1.10566	0.877565
TL9_S8	0.346709	0.227947	0.797191	0.789825	0.00950552	0.0278163	0.016141	0.0225362
TL9_T8	0.134687	0.0388747	0.592956	1.51259	0.158569	0.0322508	0.0080705	0.00908174
TL9_V8	0.644575	0.667433	0.983652	1.04076	1.04647	0.0137066	0.0126438	0.00639085
TL9_W8	0.167989	0.201189	0.481376	0.488824	0.0220355	0.0294289	0.0107607	0.0245543
TL9_Y8	0.0074004	0.0100973	0.173954	0.660564	0.351272	0.0185442	0.0104917	0.0131181
TL9_A9	0.018871	0.00201947	0.00510176	0.0713058	0.00604897	0.0366853	0.0209833	0.0588631
TL9_C9	0.200921	0.193616	0.538647	0.0561343	0.0112338	0.0665174	0.0244805	0.0336361
TL9_D9	0.00666036	0.0045438	0.00559548	0.033984	0	0.0439418	0.0123748	0.0158089
TL9_E9	0.0136907	0.0143887	0.00493719	0.0370183	0.00216035	0.0197536	0.0110297	0.00437269
TL9_F9	0.0314517	0.0550304	0.274837	0.336806	0.155545	0.0516013	0.0185622	0.00874538
TL9_G9	0.0114706	0.00858273	0.0190905	0.0515829	0.00216035	0.0169317	0.015872	0.0131181
TL9_H9	0.0310817	0.0325639	0.32569	0.176292	0.15036	0.175767	0.0446568	0.0312815
TL9_I9	0.649755	0.769669	0.75934	0.743704	0.386702	0.582128	0.724731	0.624622
TL9_K9	0.00962052	0.0111071	0.0426244	0.101649	0.00432069	0.0201568	0.0104917	0.037336
TL9_L9	0.904699	0.887807	1.03237	1.03257	0.844695	0.82159	0.869193	0.762529	Consensus
TL9_M9	0.835876	0.853729	0.907126	1.01042	0.297696	0.781277	0.491225	0.477296
TL9_N9	0.00629034	0.00908759	0.0421307	0.0415697	0.00302448	0.0193505	0.0196382	0.0107635
TL9_P9	0.00888048	0.0100973	0.00872237	0.0373217	0.00259241	0.0540202	0.0096846	0.0144635
TL9_Q9	0.0377421	0.0186801	0.81694	0.0248812	0.00345655	0.0407167	0.0220594	0.0131181
TL9_R9	0.00814044	0.00580596	0.00592463	0.0524932	0.00691311	0.00846584	0.0225974	0.0282543
TL9_S9	0.0055503	0.00555353	0.0569422	0.0330737	0.000864138	0.0225756	0.00941559	0.0104272
TL9_T9	0.0166509	0.0141363	0.0836031	0.320724	0.093759	0.29832	0.0699444	0.0602085
TL9_V9	0.803684	0.721202	0.774316	1.00678	0.496447	0.732497	0.662857	0.74672
TL9_W9	0.0444024	0.0181752	0.104339	0.0521897	0.0120979	0.0241881	0.016679	0.0632358
TL9_Y9	0.0103606	0.00353406	0.00839322	0.0394457	0.00302448	0.0161254	0.0126438	0.00571813

## Sheet: TL9 Variation
Sequence	Alignment	Count	Population Frequency	# Mutations	Notes
TPQDLNTML	TPQDLNTML	4526	0.825762	0	Consensus - Excluded	* Data contribute to Figure 6.
TPQDLNSML	------S--	160	0.0291918	1	INCLUDED
TPSDLNTML	--S------	113	0.0206167	1	INCLUDED	* TL9 sequences represent all subtype C Gag isolates available in the HIV Sequence Database (Los Alamos National Laboratory; www.hiv.lanl.gov/), accessed on November 16, 2017.
TPTDLNTML	--T------	104	0.0189746	1	INCLUDED
TPGDLNTML	--G------	69	0.0125889	1	INCLUDED
TPADLNTML	--A------	52	0.00948732	1	INCLUDED
TPXDLNTML	--X------	38	0.00693304	1	Mixed sequence - excluded
TPHDLNTML	--H------	38	0.00693304	1	INCLUDED
TPQDLNMML	------M--	20	0.00364897	1	INCLUDED
TPEDLNTML	--E------	17	0.00310162	1	INCLUDED
TPQDLNAML	------A--	16	0.00291918	1	INCLUDED	* 19 single amino acid mutations were included in subsequent analyses (highlighted in green).
TPVDLNTML	--V------	15	0.00273673	1	INCLUDED
TPQDLNTMF	--------F	14	0.00255428	1	INCLUDED
TPQDMNTML	----M----	14	0.00255428	1	INCLUDED
TSQDLNTML	-S-------	13	0.00237183	1	INCLUDED
TPQDINTML	----I----	9	0.00164204	1	INCLUDED
TPRDLNTML	--R------	7	0.00127714	1	INCLUDED
TPQDLNVML	------V--	7	0.00127714	1	INCLUDED
TPDDLNTML	--D------	6	0.00109469	1	INCLUDED
TPPDLNTML	--P------	6	0.00109469	1	INCLUDED
TPQDLNTMX	--------X	5	0.000912242	1	Mixed sequence - excluded
TPQDLNIML	------I--	5	0.000912242	1	INCLUDED
TPQDXNTML	----X----	5	0.000912242	1	Mixed sequence - excluded
XPQDLNTML	X--------	4	0.000729794	1	Mixed sequence - excluded
APQDLNTML	A--------	4	0.000729794	1	< 5 sequences - excluded
TPQNLNTML	---N-----	4	0.000729794	1	< 5 sequences - excluded
PPQDLNTML	P--------	4	0.000729794	1	< 5 sequences - excluded
TPLDLNTML	--L------	3	0.000547345	1	< 5 sequences - excluded
TPKDLNTML	--K------	3	0.000547345	1	< 5 sequences - excluded
TPQDLNTMW	--------W	3	0.000547345	1	< 5 sequences - excluded
TPQDLNTMM	--------M	3	0.000547345	1	< 5 sequences - excluded
TPQDLNTXL	-------X-	3	0.000547345	1	< 5 sequences - excluded
TPQDLNTLL	-------L-	3	0.000547345	1	< 5 sequences - excluded
TLQDLNTML	-L-------	2	0.000364897	1	< 5 sequences - excluded
TPQDYNTML	----Y----	2	0.000364897	1	< 5 sequences - excluded
TPQXLNTML	---X-----	2	0.000364897	1	< 5 sequences - excluded
TPQDLNCML	------C--	2	0.000364897	1	< 5 sequences - excluded
TPQILNTML	---I-----	1	0.000182448	1	< 5 sequences - excluded
TPQDLTTML	-----T---	1	0.000182448	1	< 5 sequences - excluded
TPQDLHTML	-----H---	1	0.000182448	1	< 5 sequences - excluded
TPMDLNTML	--M------	1	0.000182448	1	< 5 sequences - excluded
SPQDLNTML	S--------	1	0.000182448	1	< 5 sequences - excluded
TPQDLNTFL	-------F-	1	0.000182448	1	< 5 sequences - excluded
TPQDLNTTL	-------T-	1	0.000182448	1	< 5 sequences - excluded
TPQGLNTML	---G-----	1	0.000182448	1	< 5 sequences - excluded
TPYDLNTML	--Y------	1	0.000182448	1	< 5 sequences - excluded
IPQDLNTML	I--------	1	0.000182448	1	< 5 sequences - excluded
TPQDLNTIL	-------I-	1	0.000182448	1	< 5 sequences - excluded
TPQDLKTML	-----K---	1	0.000182448	1	< 5 sequences - excluded
TPQDLNLML	------L--	1	0.000182448	1	< 5 sequences - excluded
TPQDLNDML	------D--	1	0.000182448	1	< 5 sequences - excluded
TPQDLNQML	------Q--	1	0.000182448	1	< 5 sequences - excluded
TPNDLNTML	--N------	1	0.000182448	1	< 5 sequences - excluded
TPQDLNTMV	--------V	1	0.000182448	1	< 5 sequences - excluded
TPQDFNTML	----F----	1	0.000182448	1	< 5 sequences - excluded
TPWDLNTML	--W------	1	0.000182448	1	< 5 sequences - excluded
TPQDLNXML	------X--	1	0.000182448	1	< 5 sequences - excluded
TPQDLYTML	-----Y---	1	0.000182448	1	< 5 sequences - excluded
TPSDLNSML	--S---S--	75	0.0136836	2	Multiple mutations - excluded
TPXDLNSML	--X---S--	4	0.000729794	2	Multiple mutations - excluded
TPTDLNIML	--T---I--	3	0.000547345	2	Multiple mutations - excluded
TPSDLNGML	--S---G--	3	0.000547345	2	Multiple mutations - excluded
TPSDLNTMM	--S-----M	3	0.000547345	2	Multiple mutations - excluded
TPSDLNVML	--S---V--	3	0.000547345	2	Multiple mutations - excluded
TPXDLNXML	--X---X--	3	0.000547345	2	Multiple mutations - excluded
TPQDLNXMX	------X-X	2	0.000364897	2	Multiple mutations - excluded
TPSDLNXML	--S---X--	2	0.000364897	2	Multiple mutations - excluded
APQDLNTMV	A-------V	2	0.000364897	2	Multiple mutations - excluded
TPSDLNTMF	--S-----F	2	0.000364897	2	Multiple mutations - excluded
TPADLNSML	--A---S--	2	0.000364897	2	Multiple mutations - excluded
TPTDLNSML	--T---S--	2	0.000364897	2	Multiple mutations - excluded
TPHDLNTMF	--H-----F	2	0.000364897	2	Multiple mutations - excluded
TPTDLNTMF	--T-----F	1	0.000182448	2	Multiple mutations - excluded
TPQXLNTMX	---X----X	1	0.000182448	2	Multiple mutations - excluded
TLXDLNTML	-LX------	1	0.000182448	2	Multiple mutations - excluded
TPTDLXTML	--T--X---	1	0.000182448	2	Multiple mutations - excluded
TPTDLNTTL	--T----T-	1	0.000182448	2	Multiple mutations - excluded
TPLDLNSML	--L---S--	1	0.000182448	2	Multiple mutations - excluded
TPSDLNIML	--S---I--	1	0.000182448	2	Multiple mutations - excluded
TPSDLNCML	--S---C--	1	0.000182448	2	Multiple mutations - excluded
TPLDLYTML	--L--Y---	1	0.000182448	2	Multiple mutations - excluded
TPSDLNMML	--S---M--	1	0.000182448	2	Multiple mutations - excluded
TPXDLNTMM	--X-----M	1	0.000182448	2	Multiple mutations - excluded
TPSDLNAML	--S---A--	1	0.000182448	2	Multiple mutations - excluded
TSHDLNTML	-SH------	1	0.000182448	2	Multiple mutations - excluded
TPQDLHSML	-----HS--	1	0.000182448	2	Multiple mutations - excluded
TPMDXNTML	--M-X----	1	0.000182448	2	Multiple mutations - excluded
TPQDLTPML	-----TP--	1	0.000182448	2	Multiple mutations - excluded
TPHDLNSML	--H---S--	1	0.000182448	2	Multiple mutations - excluded
TXXDLNTML	-XX------	1	0.000182448	2	Multiple mutations - excluded
TPXDLNTMX	--X-----X	1	0.000182448	2	Multiple mutations - excluded
TPQDLNAMS	------A-S	1	0.000182448	2	Multiple mutations - excluded
TPQDLNSLL	------SL-	1	0.000182448	2	Multiple mutations - excluded
PPQDLNTWL	P------W-	1	0.000182448	2	Multiple mutations - excluded
TPFDLNIML	--F---I--	1	0.000182448	2	Multiple mutations - excluded
TPQDLTTVL	-----T-V-	1	0.000182448	2	Multiple mutations - excluded
TPQDINTMM	----I---M	1	0.000182448	2	Multiple mutations - excluded
TPQDFMTML	----FM---	1	0.000182448	2	Multiple mutations - excluded
TPQDMNAML	----M-A--	1	0.000182448	2	Multiple mutations - excluded
TPTXLNTML	--TX-----	1	0.000182448	2	Multiple mutations - excluded
TPRDMNTML	--R-M----	1	0.000182448	2	Multiple mutations - excluded
TPQXXNTML	---XX----	1	0.000182448	2	Multiple mutations - excluded
TPGDXNTML	--G-X----	1	0.000182448	2	Multiple mutations - excluded
TPQDMXTML	----MX---	1	0.000182448	2	Multiple mutations - excluded
XPXDLNTML	X-X------	1	0.000182448	2	Multiple mutations - excluded
TPXDXNTML	--X-X----	1	0.000182448	2	Multiple mutations - excluded
TPLDLNPML	--L---P--	1	0.000182448	2	Multiple mutations - excluded
TPHDLNTMX	--H-----X	1	0.000182448	2	Multiple mutations - excluded
PPQDLNPML	P-----P--	1	0.000182448	2	Multiple mutations - excluded
TPGDMNTML	--G-M----	1	0.000182448	2	Multiple mutations - excluded
TPHDLNSMM	--H---S-M	3	0.000547345	3	Multiple mutations - excluded
TPQXLNXMX	---X--X-X	1	0.000182448	3	Multiple mutations - excluded
TPXDMNSML	--X-M-S--	1	0.000182448	3	Multiple mutations - excluded
TPHDMNTMF	--H-M---F	1	0.000182448	3	Multiple mutations - excluded
TXXXLNTML	-XXX-----	1	0.000182448	3	Multiple mutations - excluded
TPAXLNTXL	--AX---X-	1	0.000182448	3	Multiple mutations - excluded
PPQNLHTML	P--N-H---	1	0.000182448	3	Multiple mutations - excluded
TPQDLTPME	-----TP-E	1	0.000182448	3	Multiple mutations - excluded
IPHDQDTML	I-H-QD---	1	0.000182448	4	Multiple mutations - excluded
TPLDLERVS	--L--ERVS	1	0.000182448	5	Multiple mutations - excluded
PPKNLTPVL	P-KN-TPV-	1	0.000182448	6	Multiple mutations - excluded
		5481

## Sheet: TL9 escape mutants
Peptide	Sequence	Population Frequency	Variant Frequency	B*81 mono 11A10	B*81 dual 12A11	B*81 dual 18A2	B*42 mono 7A10	B*42 mono 13A10	B*42 dual 14A4	B*42 dual 16A11	B*42 dual 14D7
TL9_S7	TPQDLNSML	0.0291918	0.233577	0.483986	0.678288	0.867958	0.350764	0.0665386	0.68654	0.541531	0.568449	* Data contribute to Figure 6, where TCR recognition (>0.1) is indicated by pie wedges shaded in RED. The size of each wedge reflects the Variant Frequency observed for that TL9 mutant (highlighted in green), which is used as a surrogate measure to reflect structural/functional barriers to each TL9 mutation.
TL9_S3	TPSDLNTML	0.0206167	0.164964	0.0484726	0.0280201	0.299029	0.0221503	0.0216035	0.0503919	0.0107573	0.0291717
TL9_T3	TPTDLNTML	0.0189746	0.151825	0.0166509	0.00429136	0.0217236	0.0242743	0.00475276	0.0217693	0.0167813	0.0385066
TL9_G3	TPGDLNTML	0.0125889	0.10073	0.0136907	0.0116119	0.0210653	0.0194194	0.07518	0.023785	0.0180722	0.0227539
TL9_A3	TPADLNTML	0.00948732	0.0759124	0.686757	0.271113	0.829448	0.02124	0.337878	1.00421	1.22891	1.24972
TL9_H3	TPHDLNTML	0.00693304	0.0554745	0.0055503	0.0060584	0.0042789	0.0248812	0.265723	0.0270101	0.0154905	0.0151693
TL9_M7	TPQDLNMML	0.00364897	0.0291971	0.0222012	0.0762348	0.131823	0.980985	0.00216035	0.0362822	0.0102226	0.0269088
TL9_E3	TPEDLNTML	0.00310162	0.0248175	0.204621	0.220374	0.592463	0.0358046	0.795871	0.418455	0.0417382	0.0198368
TL9_A7	TPQDLNAML	0.00291918	0.0233577	0.0784443	0.088604	0.248999	0.959745	0.0868459	0.20318	0.0384694	0.0225362
TL9_V3	TPVDLNTML	0.00273673	0.0218978	0.814784	0.296609	0.471831	0.02124	0.693471	0.925196	0.574438	0.565348
TL9_M5	TPQDLNTMF	0.00255428	0.020438	1.13596	0.499818	1.03088	0.02124	0	0.0169317	0.0197934	0.0245042
TL9_F9	TPQDMNTML	0.00255428	0.020438	0.0314517	0.0550304	0.274837	0.336806	0.155545	0.0516013	0.0185622	0.00874538
TL9_S2	TSQDLNTML	0.00237183	0.0189781	0.0595732	0.0368552	0.104339	0.0364114	0.00864138	0.0427324	0.0228054	0.0221705
TL9_I5	TPQDINTML	0.00164204	0.0131387	0.463635	0.020952	0.557244	0.0321634	0.0475276	0.0112878	0.013339	0.0169196
TL9_R3	TPRDLNTML	0.00127714	0.010219	0.00888048	0.00429136	0.00576005	0.0270052	0.735814	0.947772	0.54776	0.4825
TL9_V7	TPQDLNVML	0.00127714	0.010219	0.820335	0.97111	1.34719	1.34874	0.975612	0.413214	0.0392765	0.032627
TL9_D3	TPDDLNTML	0.00109469	0.00875912	0.0395922	0.0492245	0.0243568	0.0263983	0.00129621	0.0221725	0.0141996	0.035006
TL9_P3	TPPDLNTML	0.00109469	0.00875912	0.397772	0.415757	0.728071	0.0364114	0.00518483	1.21989	2.44018	2.78473
TL9_I7	TPQDLNIML	0.000912242	0.00729927	0.664556	1.25485	1.07203	1.39365	0.0540086	0.647839	0.199072	0.169526

## Sheet: TL9 transitional mutants
Peptide	Sequence	Population Frequency	Variant Frequency	B*81 mono 11A10	B*81 dual 12A11	B*81 dual 18A2	B*42 mono 7A10	B*42 mono 13A10	B*42 dual 14A4	B*42 dual 16A11	B*42 dual 14D7	Notes
TL9_E3	TPEDLNTML	0.0031	0.02481	0.204621	0.220374	0.592463	0.0358046	0.795871	0.418455	0.0417382	0.0198368	Q3 -> Ala, Gly, Val	* Data contribute to Figure 6, where TCR recognition (>0.1) of transitional mutants is indicated by pie wedges shaded in Yellow.
TL9_H3	TPHDLNTML	0.00693	0.055474	0.0055503	0.0060584	0.0042789	0.0248812	0.265723	0.0270101	0.0154905	0.0151693	Q3 -> Pro, Arg
TL9_K3	TPKDLNTML	< 0.1%	< 0.50%	0.0103606	0.015146	0.217072	0.0974006	0.790254	0.31243	0.0404473	0.0373398	Q3 -> Thr, Arg
TL9_L3	TPLDLNTML	< 0.1%	< 0.50%	0.353739	0.405408	0.384772	0.0100131	0.671435	0.218096	0.0275386	0.0215871	Q3 -> Val
TL9_P3	TPPDLNTML	0.00109	0.00875	0.397772	0.415757	0.728071	0.0364114	0.00518483	1.21989	2.44018	2.78473	Q3 -> Ala, Ser, Thr	*Transitional mutants reflect sequences that can serve as an intermediary between consensus TL9 and one of the identified escape variants.
TL9_R3	TPRDLNTML	0.00127	0.01021	0.00888048	0.00429136	0.00576005	0.0270052	0.735814	0.947772	0.54776	0.4825	Q3 -> Gly
TL9_A7	TPQDLNAML	0.00291	0.02335	0.0784443	0.088604	0.248999	0.959745	0.0868459	0.20318	0.0384694	0.0225362	T7 -> Val
TL9_I7	TPQDLNIML	0.00091	0.00729	0.664556	1.25485	1.07203	1.39365	0.0540086	0.647839	0.199072	0.169526	T7 -> Val
TL9_M7	TPQDLNMML	0.00364	0.02919	0.0222012	0.0762348	0.131823	0.980985	0.00216035	0.0362822	0.0102226	0.0269088	T7 -> Val
